# Supplementary material for: Ancient gene transfer from algae to animals: Mechanisms and evolutionary significance
Source: BMC Evol Biol. 2012 Jun 12;12:83. doi: 10.1186/1471-2148-12-83 (PMC3494510; doi:10.1186/1471-2148-12-83)
Supplement: Additional file 1 — Table S1 and Table S2. Gene identifiers, chromosomal locations and functions for algal gene families identified in this study. [file 1471-2148-12-83-S1.xls]

## Sheet: Table S1
Gene identifiers, chromosomal locations and functions for algal gene families identified in this study
Table S1. 92 putative algal genes in Ciona
Gene name	JGI number	Putative donor	Putative recipient	GO annotion in Ciona	Putative function	Protein targeting information	Phylogenetic trees	Location	Strand	Start	End	ESTs	Model for phylogenetic analyses	Other animal lineages with hits (E value<1e-5) a
Short-chain dehydrogenase/reductase family	203131	Green algae / Cyanobacteria	The common ancestor of metazoans	Protein metabolism	Cellular differentiation and signaling	-	Fig. 1A;c	chr_10q	+	1802434	1804058	+	LG	bony fishes(8), birds(3), frogs & toads(4), primates(8), lancelets(1), even-toed ungulates(3), placentals(1), rodents(5), monotremes(1), carnivores(3), marsupials(1), lizards(1), rabbits & hares(1), odd-toed ungulates(1), sea urchins(1), hemichordates(1), spiders(1), crustaceans(4), beetles(1), lice(1), bees(5), flies(23), wasps &c.(3), ants(4), bugs(1), butterflies(1), mites & ticks(2), aphids(2…
	204193							scaffold_264	+	60541	61512	+
	204194							scaffold_264	+	63148	65440	+
	216848							chr_06q	+	458108	459079	+
	245035							chr_10q	+	1805400	1808909	+
	292702							chr_10q	+	1794931	1796506	+
	292711							chr_10q	+	1811171	1813089	+
Solute carrier family 23	212645	Algae / Land plants		Transportation	Na+-dependent vitamin C transporter	Cytomembrane	Fig. 1B	chr_03p	-	62529	68662	-	LG	lizards(1), rodents(5), marsupials(1), odd-toed ungulates(1), rodents(1), birds(3), even-toed ungulates(2), bony fishes(6), frogs & toads(1), lancelets(1), rabbits & hares(1), carnivores(3), placentals(1), primates(7), monotremes(1), hemichordates(1), sea urchins(1), crustaceans(1), bees(5), wasps &c.(1), flies(16), butterflies(1), ants(4), lice(1), mites & ticks(1), aphids(1), bivalves(1), nemat…
	213102							chr_03p	-	2800985	2802759	+
	245995							chr_12q	+	798095	806320	+
	283338							chr_04q	+	3243201	3248033	-
	287665							chr_03p	-	2813225	2820374	+
	288747							chr_04q	-	3253603	3259390	+
	290328							chr_07q	+	3529908	3536912	+
Taurine dioxygenase	212260	Green algae		Cell redox homeostasis	Cell redox homeostasis	-	Fig. 2A;c	chr_02q	-	5964988	5967601	+	WAG	hemichordates(1), sea urchins(1), hydrozoans(1), lancelets(1), nematodes(3), placozoans(1), aphids(1), segmented worms(1)
Cytidine monophospho-N-acetylneuraminic acid synthetase	221632	Algae		Lipopolysaccharide biosynthesis	Signaling regulation	-	Fig. 2B	chr_10q	+	608248	610862	-	LG	even-toed ungulates(2), lizards(1), odd-toed ungulates(1), flies(16), placentals(1), carnivores(3), bony fishes(9), hemichordates(1), ants(4), crustaceans(1), birds(3), aphids(1), rodents(5), frogs & toads(1), sea urchins(1), mites & ticks(2), beetles(1), marsupials(1), lancelets(1), primates(6), rabbits & hares(1), lice(1)
Protein arginine N-methyltransferase 7	253507	Land plants / Stramenopiles		Protein methylation	Protein methylation	Chloroplasts	Fig. 2C;d(a, p)	scaffold_165	-	224283	225525	+	LG	even-toed ungulates(2), lizards(1), flatworms(3), odd-toed ungulates(1), bees(5), flies(17), monotremes(1), placentals(1), carnivores(3), nematodes(8), bony fishes(3), hemichordates(1), ants(4), crustaceans(2), birds(2), aphids(1), rodents(6), frogs & toads(2), mites & ticks(2), sea urchins(1), beetles(1), sponges(1), lancelets(1), marsupials(1), sea anemones(1), primates(7), butterflies(1), hydr…
Peptidylglycine alpha-hydroxylating monooxygenase	253831	Green algae		Peptide metabolism	Hormone biosynthesis	Cytomembrane	Fig. 2D	chr_07q	-	5584476	5586787	+	WAG	even-toed ungulates(2), odd-toed ungulates(1), flatworms(5), nematodes(9), hemichordates(1), birds(3), marsupials(1), hydrozoans(1), bivalves(1), placozoans(1), moths(1), lizards(1), bees(5), flies(16), monotremes(1), carnivores(2), placentals(2), bony fishes(3), bats(1), crustaceans(2), ants(4), gastropods(4), rotifers(1), aphids(1), rodents(5), frogs & toads(3), mites & ticks(1), sea urchins(1)…
Aminoglycoside phosphotransferase	252954	Algae		Protein amino acid phosphorylation	Protein amino acid phosphorylation	-	Fig. S1	scaffold_140	-	228621	230497	-	LG	even-toed ungulates(2), flatworms(1), odd-toed ungulates(1), bees(5), monotremes(1), flies(16), carnivores(3), placentals(1), nematodes(1), bony fishes(3), hemichordates(1), crustaceans(2), ants(4), birds(3), aphids(1), rodents(5), frogs & toads(2), mites & ticks(1), sea urchins(1), beetles(1), lancelets(1), marsupials(1), sea anemones(1), primates(7), butterflies(1), rabbits & hares(1), wasps &c…
Solute carrier family 22	209070	Algae / Land plants		Transportation	Organic cation, zwitterion/cation and organic anion transporter	Chloroplasts	Fig. S2	chr_01p	+	3765314	3772175	+	LG	even-toed ungulates(3), odd-toed ungulates(1), nematodes(8), hemichordates(1), birds(3), marsupials(1), hydrozoans(1), lizards(1), other sequences(1), bees(5), monotremes(1), flies(16), carnivores(3), placentals(1), bony fishes(6), ants(4), bats(1), crustaceans(2), rodents(6), aphids(1), frogs & toads(2), sea urchins(1), mites & ticks(2), beetles(1), lancelets(1), sponges(1), sea anemones(1), pri…
	218739							chr_08q	+	2075661	2080470	-
	223490							chr_13q	+	1080271	1087181	-
	226619							scaffold_78	+	193223	199566	+
	228097							scaffold_138	-	144795	150635	-
	236313							chr_01q	+	959539	964397	+
	236892							chr_01q	+	4331546	4338834	+
	237611							chr_02q	+	7331134	7335486	+
	251208							chr_04q	+	2264503	2269091	+
	251495							scaffold_26	+	993574	997086	+
	251945							chr_14q	-	1349083	1351979	+
	252135							scaffold_141	+	289454	295246	+
	261141							chr_01q	+	7056805	7062848	+
	271061							chr_10p	+	1167210	1174518	+
	271324							scaffold_157	+	117515	121637	+
	272925							chr_14p	+	2886081	2889213	-
	273098							chr_02q	-	5499423	5502041	-
	280008							chr_10p	+	542281	556022	+
	280373							chr_13q	-	216681	222705	+
	282609							chr_01p	-	3837718	3842379	+
	286129							chr_01q	+	5564326	5571690	+
	286477							chr_02q	-	1232022	1236743	+
	286634							chr_02q	-	2196419	2200036	+
	290516							chr_07q	+	5472862	5478776	+
	291630							chr_09p	+	981525	997237	-
	293864							chr_14p	-	1539691	1545332	+
	294888							scaffold_63	-	274571	283727	+
Solute carrier family 34	211336	Diatoms		Phosphate transportation	Phosphate ions transporter	Cytomembrane	Fig. S3	chr_02q	-	1857080	1860214	-	LG	even-toed ungulates(5), lizards(1), odd-toed ungulates(1), flies(1), monotremes(1), monocots(1), carnivores(3), placentals(1), nematodes(5), bony fishes(25), hemichordates(1), gastropods(1), crustaceans(1), birds(3), rodents(5), frogs & toads(3), mites & ticks(1), sea urchins(1), lancelets(1), marsupials(2), sharks and rays(2), sea anemones(1), primates(7), hydrozoans(1), rabbits & hares(1), biva…
	211337							chr_02q	-	1861277	1864424	-
	250819							chr_10q	+	2132479	2136467	-
	254860							chr_10q	+	2132479	2136467	+
	261624							chr_02q	-	1866697	1869401	-
	286431							chr_02q	-	819940	825814	+
Potassium/sodium hyperpolarization-activated cyclic nucleotide-gated channel 2	239655	Stramenopiles		Potassium ion transportation	Potassium ion transportation	Cytomembrane	Fig 3;Fig. S4	chr_04q	+	5518687	5523754	+	LG	even-toed ungulates(3), flatworms(2), odd-toed ungulates(1), nematodes(7), hemichordates(1), birds(3), marsupials(1), hydrozoans(1), placozoans(1), other sequences(1), lizards(2), moths(2), bees(5), flies(17), monotremes(1), carnivores(2), placentals(1), bony fishes(7), bats(19), crustaceans(4), gastropods(1), ants(4), horseshoe crabs(1), rodents(5), aphids(1), frogs & toads(2), mites & ticks(1),…
	250137							chr_10q	+	1167092	1175413	-
	263269							chr_10q	-	2357496	2364084	+
UDP galactopyranose mutase	216319	Algae	Ciona intestinalis	Uridine diphosphogalactofuranose (UDP-Galf ) biosynthesis	Uridine diphosphogalactofuranose (UDP-Galf ) biosynthesis	Cytomembrane	Fig. S5	chr_05q	-	3586863	3588000	+	LG	-
	294250							chr_14q	-	2877023	2878516	+
Biphenyl/valacyclovir hydrolase	220042	Dinoflagellates / Haptophytes	The common ancestor of metazoans	Aromatic compound metabolism	Aromatic compound metabolism	Chloroplasts	Fig. S6	chr_09p	-	1580281	1583174	+	LG	even-toed ungulates(2), flatworms(1), odd-toed ungulates(1), nematodes(8), hemichordates(1), birds(3), marsupials(1), hydrozoans(1), placozoans(1), lizards(1), moths(1), other sequences(1), bees(4), flies(17), monotremes(1), carnivores(3), placentals(1), bony fishes(5), ants(4), crustaceans(1), rodents(5), aphids(1), frogs & toads(2), sea urchins(1), mites & ticks(3), beetles(1), lancelets(1), sp…
	291696							chr_09p	-	1592787	1596257	+
	298248							chr_09p	-	1583595	1586121	+
Solute carrier family 6	205544	Haptophytes		Neurotransmitter transport	Neurotransmitter:sodium symporter	-	Fig. S7	chr_03q	+	5403328	5408020	+	LG	millipedes(1), even-toed ungulates(3), odd-toed ungulates(1), flatworms(3), crickets(1), nematodes(9), hemichordates(1), birds(4), turtles(1), hymenopterans(1), dragonflies(2), mesozoans(1), centipedes(1), marsupials(2), roaches(1), insects(1), hydrozoans(1), bivalves(6), placozoans(1), moths(9), lizards(1), caddisflies(3), bees(5), flies(22), monotremes(1), carnivores(4), bugs(2), placentals(1),…
	209345							chr_01p	-	5415804	5421211	+
	212498							chr_02q	+	7293350	7300685	+
	212755							chr_03p	+	724729	732699	+
	213788							chr_03q	+	2497391	2506601	+
	216405							chr_05q	-	4062115	4067341	+
	226020							scaffold_63	+	697639	705274	+
	227781							scaffold_121	+	9932	16958	+
	236310							chr_01q	+	4385964	4391510	+
	239370							chr_03q	+	2507672	2513879	+
	242158							chr_07q	+	2257731	2267134	+
	250294							chr_02q	-	7954786	7966230	+
	250506							chr_02q	-	4506793	4515933	+
	250903							chr_09p	-	2523585	2528837	+
	261215							chr_09p	-	434304	439590	+
	261230							chr_10q	+	3847785	3856299	+
	261398							chr_01p	+	5115962	5120698	+
	261458							chr_12q	+	2657810	2662687	-
	270354							chr_05q	-	2926322	2940277	+
	270650							chr_09p	-	2499803	2508877	+
	270764							chr_07q	-	1566020	1571135	+
	271076							chr_01p	-	5410691	5415389	+
	271411							scaffold_55	+	403121	407502	+
	285416							chr_01p	-	5422278	5427107	+
	286707							chr_02q	-	2649785	2655837	+
	289433							chr_05q	-	3175502	3182001	+
	290127							chr_07q	-	1473429	1483292	+
	290134							chr_07q	+	1499562	1510159	+
	290900							chr_08q	-	2296066	2303445	+
	291168							chr_08q	+	4420824	4425908	+
	297194							chr_03p	-	2348465	2355412	+
Alkylation repair homolog 5	252720	Algae/Land plants		-	Alkylation repair	-	Fig. S8; d(a,p,ciliates)	chr_03p	-	3434460	3438913	+	LG	lizards(1), even-toed ungulates(2), odd-toed ungulates(1), flies(11), monotremes(1), carnivores(3), placentals(1), nematodes(1), bony fishes(3), hemichordates(1), birds(2), rodents(5), frogs & toads(2), sea urchins(1), beetles(1), sponges(1), marsupials(1), lancelets(1), sea anemones(1), primates(6), rabbits & hares(1), hydrozoans(1), wasps &c.(1), gastropods(1), segmented worms(1)
NOTE.—c: this gene shows cyanobacterial/plastidic affiliation; d: the algal affinity could be speculated from patchy taxonomic distribution; a/p/ciliates: this gene has homolog in algae/land plants/ciliates. aNumbers in the brackets indicate the number of organisms within each lineage.
Fig

## Sheet: Table S2
Table S2 Identity matrixes of duplicated genes
(A) Solute carrier family 6
Identity (%)	Ciona 205544	Ciona 209345	Ciona 212498	Ciona 212755	Ciona 213788	Ciona 216405	Ciona 226020	Ciona 227781	Ciona 236310	Ciona 239370	Ciona 242158	Ciona 250294	Ciona 250506	Ciona 250903	Ciona 261215	Ciona 261230	Ciona 261398	Ciona 261458	Ciona 270354	Ciona 270650	Ciona 270764	Ciona 271076	Ciona 271411	Ciona 285416	Ciona 286707	Ciona 289433	Ciona 290127	Ciona 290134	Ciona 290900	Ciona 291168	Ciona 297194
Ciona 205544	100	37.21	41.16	35.28	31.99	37.19	41.31	36.87	35.07	34.33	43.27	36.86	42.13	40.34	37.62	41.76	36.87	35.93	42.64	40.9	42.68	39.06	42.41	37.77	33.5	35.78	28.91	38.43	37.43	40.27	38.35
Ciona 209345	36.39	100	34.1	41.84	34.19	33.16	33.15	33.22	29.74	41.22	43.33	37.3	41.18	36.38	31.04	38.74	45.04	32.88	38.38	44.52	46.9	77.4	39.49	61.82	49.61	32.83	31.49	31.94	34.06	34.85	32.94
Ciona 212498	41.16	34.56	100	40.99	30.18	40.1	41.87	38.94	43.18	30.68	37.86	31.28	47.85	42.26	41.71	38.83	44.09	39.82	42.67	40.45	38.72	37.77	47.96	35.52	28.11	37.8	29.73	41.4	38.83	47.02	39.38
Ciona 212755	35.28	41.84	40.99	100	26.62	34.03	32.43	34.32	77.13	27.32	35.75	29.82	37.74	33.53	48.79	33.27	76.37	50.18	35	33.89	34.7	32.64	36.45	30.29	29.36	35.33	30.33	31.22	33.68	41.1	32.55
Ciona 213788	43.67	34.19	30.18	32.5	100	36.97	36.01	38.41	29.66	49.66	35.5	49.64	42.36	30.12	35.71	35.33	28.34	34.94	35.42	34.23	36.52	40.6	33.61	34.36	43.28	30.73	38.87	29.44	26.11	33.16	27.78
Ciona 216405	37.19	33.16	40.1	34.03	28.32	100	45.89	44.74	33.87	28.55	36.88	31.68	45.97	47.27	36.2	38.26	35.9	38.55	42.86	41.24	38.35	34.89	45.3	34.24	29.47	43.75	29.89	43.37	45.17	40.37	44.63
Ciona 226020	41.31	33.46	41.87	32.43	28.76	45.89	100	45.66	32.09	32.78	41.65	31.68	49.05	49.48	35.5	39.23	34.62	35.06	41.53	39.13	37.68	35.66	43.57	35.02	26.59	46.68	28.94	85.27	46.53	39.41	46.22
Ciona 227781	36.87	44.7	38.46	33.52	36.79	37.41	45.04	100	34.03	31.42	37.1	28.57	50.94	68.47	32.59	36.74	35.01	33.7	40.34	41.02	29.23	35.05	46.59	34.64	28.59	40.84	36.76	37.32	42.83	35.2	39.34
Ciona 236310	35.07	29.74	43.18	77.13	26.39	33.87	32.09	35.08	100	24.59	34.29	27.1	36.23	32.76	48.67	32.35	80.46	46.52	34.43	32.09	35.03	31.42	35.77	30.27	28.46	32.13	26.32	32.65	33.54	42.38	31.4
Ciona 239370	34.33	41.22	30.68	27.32	49.66	28.64	36.39	31.3	24.59	100	34.54	46.74	34.77	32.49	29.45	33.39	27.64	28.13	32.87	35	35.82	34.59	34.33	33.38	41.78	28.26	38.12	29.02	27.24	29.07	27.42
Ciona 242158	43.07	43.65	38.61	36.35	36.48	36.9	42.37	38.03	34.29	34.35	100	37.52	45.75	40.48	36	41.09	34.89	36.3	41.94	47.82	49.18	45.05	42.93	44.88	34.27	39.69	30.75	37.82	41.12	42.29	40.45
Ciona 250294	36.86	37.38	31.4	29.82	49.91	31.68	31.68	33.02	27.1	46.91	37.31	100	38.4	33.52	31.29	37.87	30.53	31	35.91	38.46	36.98	39.29	36.88	36.9	53.49	30.88	43.41	32.28	30.11	34.02	30.51
Ciona 250506	42.13	41.18	47.29	37.74	42.36	45.97	49.05	50.94	36.23	34.77	45.68	38.4	100	55.51	37.76	43.29	38.58	37.21	56.1	46.82	45.13	44.04	55.87	43.46	29.28	42.44	34.05	46.63	43.97	43.42	42.8
Ciona 250903	40.34	37.07	42.26	33.53	30.33	47.27	49.48	69.44	32.76	32.49	40.44	33.52	55.51	100	33.46	40.23	34.68	35.21	47.74	43.94	41.67	40.07	48.77	38.45	32.43	44.49	30.45	49.13	43.08	41.36	43.92
Ciona 261215	36.8	38.4	40.92	48.79	28.42	35.71	35.5	32.28	48.67	28.67	37.04	30.65	37.55	33.72	100	35.04	49.34	48	34.94	34.28	36.17	33.03	38.92	31.1	28.69	34.16	26.67	34.39	33.08	40.43	33.33
Ciona 261230	41.76	38.74	38.83	33.46	34.74	38.26	38.29	35.54	32.56	33.39	41.05	37.87	43.29	39.85	34.92	100	33.65	33.58	37.62	42.4	42.12	41.3	43.05	40.91	35.24	36.59	32.5	37.31	35.23	37.52	38.39
Ciona 261398	36.87	45.04	44.09	76.37	28.94	35.9	34.62	36.13	80.46	27.3	34.89	30.53	38.58	34.43	49.34	33.46	100	48.46	37.27	35.26	35.74	33.09	37.17	32.65	28.94	36.15	28.93	33.52	35.07	43.42	33.46
Ciona 261458	35.93	33.33	39.82	50.18	34.94	38.55	35.06	29.2	46.52	32.73	35.63	35.03	37.02	35.21	48.36	33.33	48.46	100	35.83	36.33	36.55	32.8	37.29	32.61	33.63	35.15	30.4	34.78	36.43	43.19	37.07
Ciona 270354	42.64	38.55	42.67	35	33.69	42.86	41.53	44.4	34.43	32.87	41.99	35.36	56.1	47.74	35.14	37.62	37.27	36.01	100	44.69	43.58	41.52	54.73	39.78	32.24	40.59	30.67	41.74	40.15	43.39	40.15
Ciona 270650	40.9	44.52	40.45	33.89	34.23	41.24	39.13	41.02	32.09	35	47.83	38.46	46.82	43.94	34.28	42.4	35.26	36.33	44.69	100	45.97	48.7	45.62	43.07	34.53	40.23	31.24	38.58	40.22	38.8	38.46
Ciona 270764	42.68	46.9	38.72	34.7	36.52	38.35	37.68	38.39	35.1	35.82	49.28	36.9	45.13	41.67	35.68	42.12	35.74	36.55	43.58	45.97	100	50.25	44.55	46.79	34.26	38.35	32.21	37.3	36	42.98	36.62
Ciona 271076	39.06	77.4	37.23	32.64	31.84	34.89	35.66	35.96	31.42	34.28	44.84	39.19	44.04	39.33	33.33	41.3	33.63	32.8	41.34	48.7	50.25	100	42.18	66.78	35.91	34.59	32.91	34.7	35.58	37.12	35.25
Ciona 271411	41.85	37.8	47.11	35.87	33.61	44.57	43.33	45.69	35.43	33.67	42.91	37.25	55.31	48.5	38.92	42.11	36.85	37.23	54.73	45.11	44.44	42.18	100	42.78	33.67	39.96	32.29	42.33	39.59	44.93	41.79
Ciona 285416	37.77	61.82	35.52	30.29	34.36	34.24	35.02	35.21	30.27	33.79	43.9	36.81	43.46	38.26	32.11	40.91	32.84	32.61	39.78	43.07	46.4	66.78	42.44	100	34.05	33.45	32.07	32.98	34.59	36.4	34.57
Ciona 286707	33.17	50.82	25.24	25	43.64	29.47	26.59	29.92	28.28	41.77	34.27	53.31	29.28	32.43	29.03	34.91	29.11	25.63	32.24	34.42	34.38	36.21	33.84	34.81	100	29.02	46.38	38.39	29.36	27.32	29.47
Ciona 289433	35.71	33.33	38.69	35.33	30.73	45.42	46.68	41.21	32.13	28.26	39.29	30.88	42.44	44.49	33.97	36.59	35.85	35.15	40.59	40.23	38.35	35.14	39.96	33.45	29	100	28.37	44.58	59.55	38.32	59.56
Ciona 290127	30.2	31.49	29.73	30.33	38.87	29.89	28.94	36.76	26.32	38.12	30.75	43.41	34.05	30.45	26.67	32.5	29.12	27.39	32.71	31.23	32.21	32.91	32.66	32.07	45.31	28.37	100	29.29	27.91	28.97	28.6
Ciona 290134	38.43	32.05	41.4	31.22	29.44	43.37	85.27	45.92	32.65	29.02	36.85	32.28	46.63	49.13	33.77	37.31	33.52	34.78	41.74	38.58	37.3	34.7	43.52	32.92	29.2	44.58	29.29	100	44.6	37.75	44.58
Ciona 290900	37.61	34.01	38.83	33.68	28.31	45.17	46.53	43.95	33.54	24.35	40.73	29.45	43.97	43.08	33.08	35.23	34.33	36.43	40.15	40.22	36	35.41	40.33	34.59	31.72	59.55	29.3	44.68	100	38.69	67.09
Ciona 291168	40.44	35.01	47.02	40.58	33.28	40.2	40.36	35.71	42.38	29.37	42.11	34.33	44.32	41.36	40.83	38.08	43.42	44.34	43.39	39.56	43.16	37.12	45.65	36.4	27.32	39.23	28.97	38.22	38.93	100	38.78
Ciona 297194	37.78	43.31	38.46	32.01	27.78	44.44	45.19	39.53	31.01	27.42	40.24	30.13	42.03	43.54	33.71	37.83	32.47	36.46	40.26	38.27	35.91	35.25	41.77	34.38	29.36	59.56	28.6	43.86	66.85	38.26	100
(B) Short-chain dehydrogenase/reductase family
Identity (%)	Ciona 203131	Ciona 204193	Ciona 204194	Ciona 245035	Ciona 216848	Ciona 292702	Ciona 292711
Ciona 203131	100	62	65.74	65.06	62	64.4	72.29
Ciona 204193	62	100	73.09	73.52	99.61	89.92	66
Ciona 204194	65.74	73.09	100	80	72.69	73.49	67.07
Ciona 245035	65.06	73.52	80	100	73.12	73.49	68.67
Ciona 216848	62	99.61	72.69	73.12	100	90.31	65.6
Ciona 292702	64.4	89.92	73.49	73.49	90.31	100	66.4
Ciona 292711	72.29	66	67.07	68.67	65.6	66.4	100
(C) Solute carrier family 23
Identity (%)	Ciona 245995	Ciona 290328	Ciona 287665	Ciona 212645	Ciona 213102	Ciona 283338	Ciona 288747
Ciona 245995	100	62.84	61.24	61.87	65.62	53.09	53.29
Ciona 290328	62.84	100	80.8	80.09	87.41	46.18	47.65
Ciona 287665	61.24	80.8	100	81.78	84.62	44.37	46.21
Ciona 212645	61.87	80.09	81.78	100	79.76	49.67	45.56
Ciona 213102	65.91	86.36	100	87.88	100	61.36	61.36
Ciona 283338	53.09	51.04	48.39	48.89	56.58	100	71.32
Ciona 288747	53.29	47.65	46.21	45.56	55.69	69.55	100
(D) Solute carrier family 22
Identity (%)	Ciona 209070	Ciona 218739	Ciona 223490	Ciona 226619	Ciona 228097	Ciona 236313	Ciona 236892	Ciona 237611	Ciona 251208	Ciona 251495	Ciona 251945	Ciona 252135	Ciona 261141	Ciona 271061	Ciona 271324	Ciona 272925	Ciona 273098	Ciona 280008	Ciona 280373	Ciona 282609	Ciona 286129	Ciona 286477	Ciona 286634	Ciona 290516	Ciona 291630	Ciona 293864	Ciona 294888
Ciona 209070	100	25.26	31.41	25.41	33.66	23.57	28.96	27.64	27.39	27.75	29.72	25.25	32.85	29.04	25.88	28.61	30	29.93	31.68	26.26	55.67	30	30.89	24.47	32.34	82.76	36.48
Ciona 218739	24.73	100	24.94	36.3	26.32	38.52	31.96	24.04	29.51	26.25	24.15	29.92	22.54	30.52	40.86	37.33	33.15	22.47	23.44	29.93	26.09	26.94	23.64	55.58	25.63	24.68	26.42
Ciona 223490	31.41	24.94	100	25.53	34.86	22.45	25.48	29.38	28.82	29.04	29.16	25.96	50.12	25.91	25.33	25.55	24.52	46.25	53.5	28.12	35.27	40.48	32.08	27.92	45.04	30.83	37.5
Ciona 226619	25.41	36.3	26	100	24.43	34.53	27.39	23	30.09	28.34	26.34	27.93	27.21	30.11	38.13	35.47	31.52	27.54	28.93	30.05	25.48	25.78	23.99	33.45	25.55	26.09	25.5
Ciona 228097	33.66	24.62	33.86	24.42	100	23.99	28.78	29.72	25.92	30.62	29.17	27.39	34.06	27.67	26.09	24.46	25.75	32.76	34.24	27.75	33.33	37.45	31.37	23.78	37.42	33.53	40.64
Ciona 236313	24.44	37.76	23.46	35.31	24.43	100	33.01	26.29	33.42	25.14	25.15	32.95	27.02	34.1	38.7	38.53	46.55	24.86	24.86	32.28	24.5	26.72	25.48	35.2	26.7	25.07	25.79
Ciona 236892	28.71	32.4	25.72	27.39	28.78	33.01	100	30.05	38.86	30.15	30.69	30.88	27.83	36.01	33.5	35.54	34.99	29.53	28.78	33.56	28.49	26.48	28.12	32.39	31.21	30.36	28.83
Ciona 237611	27.75	24.26	29.38	23	30.19	25.94	29.69	100	27.45	34.15	40.82	27.68	31.39	28.61	25.14	26.05	27.69	30.65	31.74	28.16	27.81	31.19	28.57	22.75	30.48	28.84	32.61
Ciona 251208	27.04	29.14	28.57	29.78	26.9	32.63	38.86	28.4	100	30.81	30.77	31.32	30.58	36.85	34.6	31.97	32.36	29.6	31.58	32.86	27.27	29.5	28.12	30.16	31.05	26.74	29.01
Ciona 251495	27.75	25.93	29.82	28.83	30.62	25.44	30.15	33.75	31.14	100	37.28	30.81	28.82	29.97	27.04	26.72	26.55	29.7	29.08	23.92	26.61	31.39	28.32	26.14	31.51	25.69	31.06
Ciona 251945	28.07	24.56	29.19	26.34	29.17	24.42	30.69	40.82	31.04	37.28	100	27.46	30.28	28.53	25.81	26.1	26.04	31.52	32.55	26.04	28.53	31.7	28.09	24.23	33.42	26.79	33.33
Ciona 252135	25.25	29.92	26.5	27.93	27.89	32.95	30.88	27.68	31.32	30.81	27.46	100	26.1	29.94	31.46	31.37	33.88	26.69	26.76	30.35	26.18	28.19	27.42	31.94	28.16	27.53	27.44
Ciona 261141	32.62	22.54	50.12	27.21	34.79	26.07	27.83	30.79	30.58	29.26	30.05	26.1	100	28.75	27.69	25.75	26.67	70.79	84.12	26.49	34.61	43.81	32.54	26.02	49.29	35.66	46.21
Ciona 271061	29.34	30.44	27.21	30.6	28.14	34.55	36.01	28.61	37.62	30.41	28.53	29.94	28.75	100	31.4	30.53	32.79	27.14	28.1	30.52	28.87	29.59	30.06	28.71	26.01	29.48	29.72
Ciona 271324	26.29	40.86	25.59	38.13	25.54	38.7	33.5	25.14	34.94	27.04	25.81	31.46	27.69	31.4	100	38.33	37.98	23.48	27.45	29.87	26.39	28.57	25	43.07	27.3	26.72	28.14
Ciona 272925	27.76	37.33	25.55	35.47	24.93	38.53	35.54	26.05	31.78	26.72	26.02	31.37	25.47	30.81	38.33	100	34.6	23.33	24.66	34.83	27.87	24.79	26.49	37.4	30.08	28.26	25.98
Ciona 273098	28.65	33.33	24.8	31.97	25.47	46.55	34.71	26.94	32.36	25.92	25.74	33.88	26.67	32.24	36.39	34.96	100	25.89	25.81	30.81	27.72	24.87	24.21	32.23	28.07	28.3	25.54
Ciona 280008	29.93	22.44	46.25	27.82	32.27	24.16	29.53	30.65	29.85	30.3	31.17	26.69	70.79	27.14	23.48	22.69	25.48	100	74.87	26.33	31.45	41.5	31.97	23.7	46.02	30.38	41.48
Ciona 280373	31.68	23.44	53.5	28.93	34.56	24.16	28.78	31.74	31.58	29.7	32.55	26.76	84.12	28.1	27.45	24.66	26.88	74.87	100	25.62	32.17	46.98	33.02	26.87	52.24	32.41	46.63
Ciona 282609	26.94	28.95	28.57	30.69	27.94	32.28	33.49	28.16	32.79	23.92	26.04	30.54	26.49	30.12	28.96	34.83	32.69	26.33	25.19	100	28.21	31.95	26.35	30.06	26.32	26.77	27.63
Ciona 286129	55.67	25.71	34.47	25.06	33.12	23.24	28.49	27.47	27.45	25.95	28.28	26.38	34.61	28.17	25.93	28.88	27.05	31.45	32.25	28.21	100	32.1	31.02	26.33	32.19	58.76	38.32
Ciona 286477	30.18	26.94	40.48	25.78	37.45	27.23	26.48	31.49	29.1	31.3	31.7	28.19	43.81	29.59	28.57	25.63	26.22	41.5	46.98	32.65	32.1	100	34.04	29.26	44.22	32	46.42
Ciona 286634	30.89	24.14	32.27	24.06	31.37	24.86	28.57	27.52	28.12	27.15	28.09	27.42	32.54	30.06	25	26.03	24.28	31.27	33.02	26.35	32.88	34.16	100	26.83	33.05	31.97	38.21
Ciona 290516	24.24	56.37	29.1	33.52	25.12	35.2	31.88	22.71	30.16	26.46	23.85	31.61	26.02	28.57	44.31	36.8	31.86	24.52	27.65	30.06	27.69	29.44	27.63	100	27.08	27.86	27.45
Ciona 291630	32.34	25.63	45.04	25.55	37.42	26.52	31.21	30.48	31.24	32.1	33.42	28.16	49.29	26.01	27.3	30.35	28.34	46.02	52.24	26.32	32.37	44.22	31.94	26.56	100	34.92	41.71
Ciona 293864	82.76	25.61	30.83	25.54	33.53	24.1	30.2	28.84	26.92	25.46	28.09	27.53	34.3	29.48	25.81	28.84	29.22	30.38	32.41	26.74	58.76	32.12	30.87	27.54	31.7	100	38.26
Ciona 294888	36.3	26.26	37.5	25.6	40.64	25.79	30.06	32.24	28.76	30.61	33.33	27.04	46.21	29.74	28.14	27.32	25.33	41.48	46.63	26.39	38.13	46.42	36.95	26.72	41.53	38.36	100
(E) Solute carrier family 34
Identity (%)	Ciona 211336	Ciona 261624	Ciona 254860	Ciona 250819	Ciona 211337	Ciona 286431
Ciona 211336	100	84.36	28.17	54.72	55.21	51.45
Ciona 261624	84.36	100	28.17	57.17	54.76	50.66
Ciona 254860	50.43	50.85	100	87.76	64.83	46.49
Ciona 250819	54.56	57.17	29.41	100	72.33	50.56
Ciona 211337	55.21	55.33	64.41	72.33	100	48.43
Ciona 286431	51.15	50.47	32.86	49.04	48.12	100
(F) Potassium/sodium hyperpolarization-activated cyclic nucleotide-gated channel 2
Identity (%)	Ciona 239655	Ciona 250137	Ciona 263269
Ciona 239655	100	56.02	51.14
Ciona 250137	56.02	100	46.38
Ciona 263269	53.44	46.38	100
(G) UDP galactopyranose mutase
Identity (%)	Ciona 216319	Ciona 294250
Ciona 216319	100	85.37
Ciona 294250	85.37	100
(H) Biphenyl/valacyclovir hydrolase
Identity (%)	Ciona 220042	Ciona 298248	Ciona 291696
Ciona 220042	100	64.17	45.88
Ciona 298248	64.17	100	51.38
Ciona 291696	45.88	51.38	100
